# Supplementary material for: Effects of taping techniques on arch deformation in adults with pes planus: A meta-analysis
Source: PLoS One. 2021 Jul 2;16(7):e0253567. doi: 10.1371/journal.pone.0253567 (PMC8253385; doi:10.1371/journal.pone.0253567)
Supplement: S1 Data — SD: Standard deviation. SE: Standard error. Mean difference(95%CI): 95% Confidence Interval. NR: Not reported. F: Female; Mixed: Male and female. (XLSX) [file pone.0253567.s003.xlsx]

## Sheet: NH summary of included studies
Study	N	testing condition	Intervention	control	design/material	kinematic measurement	Mean difference	SD	SE	Mean difference(95%CI)
Holmes 2020	40	post tape	modified low-Dye	barefoot	rigid tape	navicular height	7.2	3.78	1.94	7.20 [3.42, 10.98]
	40	after walking for 10min	modified low-Dye	barefoot	rigid tape	navicular height	-2.8	3.8	1.95	-2.80 [-6.60, 1.00]		walk 10min
Larson 2019	25	post tape	low-dye	barefoot	1½ inch Johnson & Johnson Coach Athletic Tape, 1-inch Zonas Porous Tape (AQ1), and Colorless Tuf Skin.	navicular height	4.9	4.16	2.04	4.90 [0.74, 9.06]	low-dye
	25	post tape	Fan-arch support medial longitudinal arch taping technique	barefoot	1½ inch Johnson & Johnson Coach Athletic Tape, 1-inch Zonas Porous Tape (AQ2), and Colorless Tuf Skin.	navicular height	3.32	4.38	2.09	3.32 [-1.06, 7.70]	fan-arch support
Newell 2015	25	post tape	low-dye	barefoot	white cloth tape (Coach; Johnson & Johnson Consumer Products, Inc, New Brunswick, NJ), the white tape was 1.5-in (3.81-cm) tape	navicular height,plantar pressure	0.7	3.52	1.88	0.70 [-2.82, 4.22]
	25	post tape	navicular sling	barefoot	elastic tape (Elastikon; Johnson & Johnson Consumer Products, Inc). 2 in (5.08 cm) wide	navicular height,plantar pressure	2.4	3.41	1.85	2.40[-1.01,5.81]	好
	25	run 15min后	navicular sling	barefoot	elastic tape (Elastikon; Johnson & Johnson Consumer Products, Inc). 2 in (5.08 cm) wide	navicular height,plantar pressure	-1.4	3.27	1.81	-1.40 [-4.67 ,1.87]	好		run 15min
	25	run 15min后	low-dye	barefoot	white cloth tape (Coach; Johnson & Johnson Consumer Products, Inc, New Brunswick, NJ), the white tape was 1.5-in (3.81-cm) tape	navicular height,plantar pressure	-2.0	3.77	1.94	-2.00[-5.77,1.77]			run 15min
Franettovich 2008	5	post tape	ALD	barefoot	A rigid sports tape (38-mm zinc oxide adhesive, Leukosport, BDF)	navicular height,EMG	8	1.87	1.37	8.00 [6.13, 9.87]	ALD
	5	walk 10min	ALD	barefoot	A rigid sports tape (39-mm zinc oxide adhesive, Leukosport, BDF)	navicular height,EMG	-3	2.05	1.43	-3.00 [-5.05, -0.95]	ALD	walk 10min
Del 2004	8	post tape	Double X	barefoot	A rigid sports tape (40-mm zinc oxide adhesive, Leukosport, BDF)	navicular height,EMG	3.83	2.58	1.61	3.83 [1.25, 6.41]	other
	8	run 15min	Double X	barefoot	A rigid sports tape (41-mm zinc oxide adhesive, Leukosport, BDF)	navicular height,EMG	-2.54	2.94	1.71	-2.54 [- 5.48,0.40]	other	run 15min
Whitaker 2003	22	post tape	Low-dye	barefoot	Single-sided adhesive athletic tape strips (1 and 3 inches)	navicular height ,Calcaneal Position ,First Metatarsophalangeal Joint ROM	3.08	3.12	1.77	3.08 [-0.04, 6.20]	low-dye
Vicenzino 2000	14	post tape	ALD	barefoot	Rigid sports tape (38 mm) with a zinc oxide adhesive	vertical navicular height	10.8	2.61	1.62	10.80 [8.19, 13.41]	ALD
Ator1991	10	post tape	low-dye	barefoot	One-inch adhesive tape	navicular height	3.8	5.3	2.3	3.80 [-1.50, 9.10]	low-dye
	10	post tape	Double X	barefoot	One-inch adhesive tape	navicular height	3.25	5.48	2.34	3.25 [-2.23, 8.73]	other-double X
	10	jog 10min	Double X	barefoot	One-inch adhesive tape	navicular height	-4.3	5.57	2.36	-4.30 [- 9.87,1.27]	other-double X	jog 10min
	10	jog 10min	low-dye	barefoot	One-inch adhesive tape	navicular height	-2.35	5.51	2.35	-2.35 [-7.86,3.16]	low-dye	jog 10min

## Sheet: NDD summary of included studi
Study	N	testing condition	Intervention	control	design/material	kinematic measurement	Mean difference	SD	SE	Mean difference(95%CI)
Siu 2019	9	post tape	unnamed	barefoot	kinesiotape	NDD	-5.55	1.71	1.85	-5.55 [-7.26, -3.84]
Kim 2017	24	post tape	unnamed	barefoot	kinesiotape	NDD,COP	-0.09	1.57	1.25	-0.09 [-1.66, 1.48]
Prusak 2014	20	post tape	ALD	barefoot	kinesiotape	NDD,NH,Normalized peak plantar pressure (PP)	-0.86	1.11	1.05	-0.86 [-1.97, 0.25]
	20	post tape	APSS	barefoot	kinesiotape	NDD,NH,Normalized peak plantar pressure (PP)	-2.72	1.28	1.13	-2.72 [-4.00, -1.44]

## Sheet: FPI
Study	N	testing condition	Intervention	control	design/material	kinematic measurement	Mean difference	SD	SE=SD/根号n	Mean difference(95%CI)
Bravo 2016	34	Post tape	low-dye	sham tape	Standard 5 cm Black Irisana©tape	FPI and plantar pressure	0.1	0.81	0.9	0.10 [-0.71, 0.91]	运动前
	34	Post running for 45min-1h	low-dye	sham tape	Standard 5 cm Black Irisana©tape	FPI and plantar pressure	-0.59	1.13	1.06	-0.59 [-1.72, 0.54]	运动45min-1h之后
	34	Post running for 45min-1h	low-dye	barefoot	Standard 5 cm Black Irisana©tape	FPI and plantar pressure	-2.95	1.04	1.02	-2.95 [-3.99, -1.91]	KT前 vs 运动45min-1h后
Luque-Suarez 2014	73	Post-tape	unnamed kinesiotape	sham tape	kinesiotape, Standard 5-cm blue Cure ©tape	FPI, rearfoot FPI	-0.07	0.79	0.89	-0.07 [-0.86, 0.72]	运动前
	73	Post taping for 45min-1h	unnamed kinesiotape	sham tape, a longer strip of tape (28 cm) was used as the tape was not stretched	kinesiotape, Standard 5-cm blue Cure ©tape	FPI, rearfoot FPI	-1	1.31	1.14	-1.00 [-2.31, 0.31]	运动45min-1h之后
	73	Post taping for 45min-1h	unnamed kinesiotape	barefoot	kinesiotape, Standard 6-cm blue Cure ©tape	FPI, rearfoot FPI	-3.6	0.73	0.85	-3.60 [-4.33, -2.87]	KT前 vs 运动45min-1h后

## Sheet: pronation
Study	N	testing condition	Intervention	control	design/material	kinematic measurement	Mean difference	SD	SE	Mean difference(95%CI)
O'Sullivan 2008	28	post tape	low-dye	barefoot	A standard LD taping technique using rigid 3.8 cm wide zinc oxide tape (Leukotape)	pronation(mean ± SD)，plantar pressure	-1.2	5.01	2.24	-1.20 [-6.21, 3.81]
Harradine 2001	7	post tape	low-dye	barefoot	25 mm wide rigid zinc oxide `Leukoplast' tape.	RCSP,total pronation,Maximum pronation velocity	1.39	2.49	1.58	1.39 [-1.10, 3.88]

## Sheet: RCSP
Study	N	testing condition	Intervention	control	design/material	kinematic measurement	Mean difference	SD	SE	Mean difference(95%CI)
Harradine 2001	7	post tape	low-dye	barefoot	25 mm wide rigid zinc oxide `Leukoplast' tape.	RCSP,total pronation,Maximum pronation velocity	-2.1	2.85	1.69	-2.10 [-4.95, 0.75]
LeeSojung, 2017	13	post tape+socks	unnamed	socks	Original Kinesio tape (Nasara, Japan) Materials: cotton 96% and spandex 4% Length: 5 m, Width: 5 cm	resting calcaneal stance position (RCSP),medial longitudinal arch angle,Meary's angle,Calcaneal pitch angle	5.77	2.15	1.47	5.77 [3.62, 7.92]
Whitaker 2003	22	post tape	low-dye	barefoot	Single-sided adhesive athletic tape strips (1 and 3 inches)	NH,Calcaneal Position ,First Metatarsophalangeal Joint ROM	-4.59	1.65	1.28	-4.59 [-6.24, -2.94]

## Sheet: characteristics of participants
Study	Age	Gender	Gender control	Atheletic	Healthy/patient group	Foot-type control	other characteristics	Dynamic testing condition	Speed	Duration
	NR/mean±SD	F/M/Mixed/NR	Y/N/NR	Y/N	healthy, sick, NR	Y/N	NA/其他矫形具/Pronation	walk/run/jog/
Holmes 2020	27，SD not reported	mixed	N	N	healthy	Y	the difference between STJN and the relaxed position was a positive number	Walking	NR	10min
Larson 2019	19.8±1.04	Mixed	N	Y	healthy	Y	the Navicular Drop Test was used to identify participants with excessive changes in navicular height (≥ 10 mm)	Walking and running	running laps at a speed faster than a jog but slower than a full sprint and to complete the walking laps at a brisk but comfortable pace.	20min
Newell 2015	20.0±1.0	Mixed	N	N	healthy	Y	navicular drop of more than 8 mm (12.9 6 3.3 mm).	Jogging	Self-selected speed，8.1 ±1.3 km/h	15min
Franettovich 2008	36.4 ± 7.5	Mixed	N	N	healthy	Y	a lower medial longitudinal arch height (e.g., excessive pronation) during the stance phase of walking	Walking	began at a selfselected speed and then gradually increased to the test speed of 4.5 km/h	10min
Del 2004	F:19.4 ±0.5 M:23.3 ± 1.2	Mixed	N	N, regular physical activity	healthy	Y	a minimum navicular drop of 10 mm	Treadmill running	self-selected speed	a total of 30 min=15+15min
Whitaker 2003	NR	NR	N	N	healthy	Y	a target foot must have displayed a certain degree of excessive flexible subtalar joint pronation and a certain degree of medial column collapse.	No	No	No
Vicenzino 2000	23.8 ±3.5	Mixed	N	N, regular fitness activities.	healthy	Y	a change in vertical navicular height of greater than 10 mm is considered abnormal and may be a contributing factor to foot pathology	Jogging	NR	10+10min
Ator1991	22.8，SD not reported	F	Y	N, All subjects selected were actively involved in jogging or running program on a regular basis at the time of the study	healthy	NR	NR	Jogging	NR	10-minute
Kim2017	21, SD not reported	Mixed	N	Y, elite university student athletes	healthy	Y	Two athletes who had a ≥10-mm ND during weight bearing, which is indicative of excessive pronated foot	Walking or jogging	Self-selected speed	6min
Prusak 2014	21.9 ±2.27	Mixed	N	N	healthy	Y	college-aged volunteers with an NDD≥10 mm		3 mph at 0% grade	15min
Siu 2019	21.11 ± 1.27	Mixed	N	NR	healthy	Y	having a navicular drop distance of more than 10 mm	Treadmill running	NR	20min
Bravo 2016	28.9 (6.0)	Mixed	N	Y, amateur runners, regular participation in running (continuous running >45 min, a minimum of three times per week, or to practice sports more than 10 h/week	healthy	Y	FPI deﬁned pronated foot type deﬁned as a score of 6–12	Treadmill running	at a paced speed (5 min per kilometre) using a smart phone application (average speed 12 km/h, standard deviation of 4.57–5.02)	45min
Luque 2014	25±6.5	Mixed	N	NR	healthy	Y	FPI score of 6 to 12	No	No	No
Harradine 2001	NR	Mixed	N	NR	healthy	Y	A resting calcaneal stance position (RCSP) of over 48 was essential for inclusion as this is classed as excessively pronated	Walking	Speeds ranged from 3.9 to 5.8 k.p.h. (mean 4.8 k.p.h., SD 0.75 k.p.h.).	30min
LeeSojung 2017	24.8 ± 3.0	F	Y	NR	healthy	Y	flat-footed	Walking	at 82 bpm of 1/4 beat by using a metronome (Panoramic Software Inc., USA) to control the average speed of adult walking at 1.3 m/sec.	NR
O'Sullivan2008	22.1 ± 5	Mixed	N	N	healthy	Y	Excessive pronation was defined as navicular drop of > 10 mm,	Walking	Self-selected speed	10-metre walkway
