# Supplementary material for: Effects of taping techniques on arch deformation in adults with pes planus: A meta-analysis
Source: PLoS One. 2021 Jul 2;16(7):e0253567. doi: 10.1371/journal.pone.0253567 (PMC8253385; doi:10.1371/journal.pone.0253567)
Supplement: S2 Data — (XLSX) [file pone.0253567.s004.xlsx]

## Sheet: 检索WOS
Arch		tape
navicular		taping
Foot[Mesh])	feet	strap
Subtalar Joint[Mesh])	Joint, Subtalar	Athletic Tape"[Mesh])	Tape, Athletic
	Joints, Subtalar		Orthotic Tape
	Subtalar Joints		Tape, Orthotic
	Talocalcaneal Joint		Kinesio Tape
	Joint, Talocalcaneal		Kinesio Tapes
	Joints, Talocalcaneal		Tape, Kinesio
	Talocalcaneal Joints		Tapes, Kinesio
Foot Joints[Mesh])	Foot Joint		Kinesiotape
	Joint, Foot
	Joints, Foot
	Articulationes pedis
	Intermetatarsal Joint
	Intermetatarsal Joints
	Joint, Intermetatarsal
	Joints, Intermetatarsal
Talus[Mesh])	Astragalus Bone
	Astragalus Bones
	Bone, Astragalus
	Bones, Astragalus
	Os Trigonum
Flatfoot	Talipes Valgus
	Valgus, Talipes
	Splayfoot
	Flat Feet
	Feet, Flat
	Pes Planus
	Flat Foot
	Foot, Flat
	Flatfeet
	Vertical Talus
	Talus, Vertical
	Rigid Flatfoot
	Flatfoot, Rigid
	Rocker-Bottom Foot
	Foot, Rocker-Bottom
	Rocker Bottom Foot
	Pes Valgus, Congenital Convex
	Vertical Talus, Congenital
	Congenital Vertical Talus
	Talus, Congenital Vertical
	Convex Pes Valgus
	Pes Valgus, Convex
	Convex Foot
	Foot, Convex
	Talipes Calcaneovalgus
	Calcaneovalgus, Talipes
	Acquired Adult Flatfoot Deformity
	Flexible Flatfoot
	Flatfoot, Flexible
pronation	Pronations
pronated
pronate
antipronation
anti-pronation
supination	Supinations

## Sheet: 检索PubMed
Search ((((((Arch[Title/Abstract]) OR navicular[Title/Abstract]) OR ("Subtalar Joint"[Mesh]) OR "Foot Joints"[Mesh]) OR "Foot"[Mesh]) OR "Talus"[Mesh]) OR "Flatfoot"[Mesh]))))) AND ((((Athletic Tape"[Mesh]) OR tape[Title/Abstract]) OR taping[Title/Abstract]) OR strap[Title/Abstract])		((((("Athletic Tape"[Mesh]) OR tape[Title/Abstract]) OR taping[Title/Abstract]) OR strap[Title/Abstract])) AND ((((((("Foot"[Mesh]) OR "Subtalar Joint"[Mesh]) OR "Foot Joints"[Mesh]) OR "Talus"[Mesh]) OR "Flatfoot"[Mesh]) OR arch[Title/Abstract]) OR navicular[Title/Abstract])
Search ((((("Athletic Tape"[Mesh]) OR tape[Title/Abstract]) OR taping[Title/Abstract]) OR strap[Title/Abstract])) AND ((((((((((((((arch[Title/Abstract]) OR navicular[Title/Abstract]) OR "Subtalar Joint"[Mesh]) OR "Foot Joints"[Mesh]) OR "Foot"[Mesh]) OR "Talus"[Mesh]) OR Flatfoot[Mesh]) OR "Pronation"[Mesh]) OR pronated[Title/Abstract]) OR pronate[Title/Abstract]) OR pronated[Title/Abstract]) OR…

## Sheet: PubMed1-51
								KT干预组		NT控制组
type of article	Quality of Evidence	Journal	IF	author/year	Title	Subject characteristics(数量、年龄、纳入排除标准)	测量指标	均数	标准差	均数	标准差	贴扎图片	贴扎路径+体位+张力	结果	Conclusion	Acquire
		Int J Sports Phys Ther.			THE EFFECT of KINESIO TAPE(R) on STATIC FOOT POSTURE, PLANTAR PRESSURE, and REARFOOT MOTION in INDIVIDUALS with PRONATED FEET	30足旋前	足背高度和宽度、跟骨位置	1.跟骨内翻：9.73±4.60-9.52±4.67 2.足背高度：60.0±5.3-60.4±5.3					1.胫骨内上1/3-足内侧纵弓+中立位+起点终点无张力，中间25-50d的中度张力 2.Y型贴：胫骨内侧-外侧+背屈5-10°+无张力	无统计学差异	肌体对于静态或动态时未能改善足运动和姿势，因此不建议使用KT

## Sheet: WOS-20-19-18
								KT干预组		NT控制组
type of article	Quality of Evidence	Journal	IF	author/year	Title	Subject characteristics(数量、年龄、纳入排除标准)	测量指标	均数	标准差	均数	标准差	贴扎图片	贴扎路径+体位+张力	结果	Conclusion	Acquire
			1.467		The effect of Kinesio Taping on balance and foot arching in children with intellectual disability	E（5g,7b）C(5g,8b)	睁闭眼平衡的运动学指标					搭建三个纵弓
		Res Sports Med.	2.549		Effects of Kinesio tape on supporting medial foot arch in runners with functional flatfoot: a preliminary study
